# Supplementary material for: Occupational Physical Activity and Cardiometabolic Risk Factors: A Cross-Sectional Study
Source: Nutrients. 2023 Mar 15;15(6):1421. doi: 10.3390/nu15061421 (PMC10055795; doi:10.3390/nu15061421)
Supplement: Supplementary file 1 [file nutrients-15-01421-s001.zip]

Archive with 1 entries (1 files):
- nutrients-2251298-supplementary.pdf
